# Supplementary material for: Lab-Scale Methodology for New-Make Bourbon Whiskey Production
Source: Foods. 2023 Jan 18;12(3):457. doi: 10.3390/foods12030457 (PMC9914533; doi:10.3390/foods12030457)
Supplement: Supplementary file 1 [file foods-12-00457-s001.zip]

Archive with 1 entries (1 files):
- foods-2098078-supplementary.xlsx
