# Supplementary material for: Lab-Scale Methodology for New-Make Bourbon Whiskey Production
Source: Foods. 2023 Jan 18;12(3):457. doi: 10.3390/foods12030457 (PMC9914533; doi:10.3390/foods12030457)
Supplement: Supplementary file 1 [file foods-12-00457-s001.zip › foods-2098078-supplementary.xlsx]

## Sheet: Table S1. Preferm_data
Sample	Time	Sugar	Amount gr/L
1	0 [h]	Glucose	78.38
2	0 [h]	Glucose	70.08
3	0 [h]	Glucose	93.54
4	0 [h]	Glucose	86.96
5	0 [h]	Glucose	81.86
6	0 [h]	Glucose	70
7	0 [h]	Glucose	98
8	0 [h]	Glucose	91.12
1	0 [h]	Maltose	49.18
2	0 [h]	Maltose	51.48
3	0 [h]	Maltose	63.64
4	0 [h]	Maltose	59.52
5	0 [h]	Maltose	59.08
6	0 [h]	Maltose	53.58
7	0 [h]	Maltose	62.2
8	0 [h]	Maltose	66.98
1	96 [h]	Glucose	17.02
2	96 [h]	Glucose	20.56
3	96 [h]	Glucose	22.3
4	96 [h]	Glucose	13.96
5	96 [h]	Glucose	14.2
6	96 [h]	Glucose	17.24
7	96 [h]	Glucose	19.64
8	96 [h]	Glucose	4.18
1	96 [h]	Maltose	2.48
2	96 [h]	Maltose	1.3
3	96 [h]	Maltose	2.12
4	96 [h]	Maltose	2.68
5	96 [h]	Maltose	2.74
6	96 [h]	Maltose	2.22
7	96 [h]	Maltose	2.06
8	96 [h]	Maltose	1.92
